# Supplementary material for: HPLC Study of Product Formed in the Reaction of NBD-Derived Fluorescent Probe with Hydrogen Sulfide, Cysteine, N-acetylcysteine, and Glutathione
Source: Molecules. 2022 Nov 28;27(23):8305. doi: 10.3390/molecules27238305 (PMC9736530; doi:10.3390/molecules27238305)
Supplement: Supplementary file 1 [file molecules-27-08305-s001.zip]

Archive with 1 entries (1 files):
- molecules-2045040-supplementary.pdf
